# Supplementary material for: Analysis of the Efficacy and Safety of Weekly Calcifediol 100 µg in Vitamin D Deficient Patients
Source: J Clin Med. 2025 Apr 25;14(9):2976. doi: 10.3390/jcm14092976 (PMC12072334; doi:10.3390/jcm14092976)
Supplement: Supplementary file 1 [file jcm-14-02976-s001.zip]

Archive with 1 entries (1 files):
- jcm-3542788-supplementary.pdf
